# Supplementary material for: Insights on Novel Effectors and Characterization of Metacaspase (RS107_6) as a Potential Cell Death-Inducing Protein in Rhizoctonia solani
Source: Microorganisms. 2023 Apr 1;11(4):920. doi: 10.3390/microorganisms11040920 (PMC10143347; doi:10.3390/microorganisms11040920)
Supplement: Supplementary file 1 [file microorganisms-11-00920-s001.zip]

Archive with 1 entries (1 files):
- microorganisms-2304706-supplementary.pdf
